# Supplementary material for: Frailty, All-Cause Mortality, and Hospitalization in Patients on Maintenance Hemodialysis: A Systematic Review and Meta-Analysis
Source: J Clin Med. 2025 Jul 10;14(14):4914. doi: 10.3390/jcm14144914 (PMC12294973; doi:10.3390/jcm14144914)
Supplement: Supplementary file 1 [file jcm-14-04914-s001.zip]

Archive with 1 entries (1 files):
- jcm-3713627-supplementary.pdf
